# Supplementary material for: Biomechanical Properties of the Aortic Wall: Changes during Vascular Calcification
Source: Biomedicines. 2023 Jan 14;11(1):211. doi: 10.3390/biomedicines11010211 (PMC9855732; doi:10.3390/biomedicines11010211)
Supplement: Supplementary file 1 [file biomedicines-11-00211-s001.zip]

Archive with 1 entries (1 files):
- biomedicines-2127185-supplementary.pdf
